# Supplementary material for: Single-Cell Sequencing Yields Insights in the Evolution of Foot-and-Mouth Disease Virus Persistent Infection
Source: Front Cell Infect Microbiol. 2022 Jul 8;12:940906. doi: 10.3389/fcimb.2022.940906 (PMC9304859; doi:10.3389/fcimb.2022.940906)
Supplement: Supplementary file 3 [file Table_1.xlsx]

## Sheet: Sheet1
Table S1	shRNA were designed based on pSUPER protocol
Primer	Sequence (5’-3’)
sh-NC-F	GATCCCCGCTCCTCCTCAGCATCTTATCTTCAAGAGAGATAAGATGCTGAGGAGGAGCTTTTTA
sh-NC-R	AGCTTAAAAAGCTCCTCCTCAGCATCTTATCTCTCTTGAAGATAAGATGCTGAGGAGGAGCGGG
sh-FOS#1-F	GATCCCCGCACAGGACTTCTGCACAGATTTCAAGAGAATCTGTGCAGAAGTCCTGTGCTTTTTA
sh-FOS#1-R	AGCTTAAAAAGCACAGGACTTCTGCACAGATTCTCTTGAAATCTGTGCAGAAGTCCTGTGCGGG
sh-FOS#2-F	GATCCCCGGTTCCTTCTATGCAGCAGACTTCAAGAGAGTCTGCTGCATAGAAGGAACCTTTTTA
sh-FOS#2-R	AGCTTAAAAAGGTTCCTTCTATGCAGCAGACTCTCTTGAAGTCTGCTGCATAGAAGGAACCGGG
sh-FOS#3-F	GATCCCCGGACCTATCCGGTTCCTTCTATTCAAGAGATAGAAGGAACCGGATAGGTCCTTTTTA
sh-FOS#3-R	AGCTTAAAAAGGACCTATCCGGTTCCTTCTATCTCTTGAATAGAAGGAACCGGATAGGTCCGGG
